# Supplementary material for: Computer-Aided Diagnosis of Melanoma Subtypes Using Reflectance Confocal Images
Source: Cancers (Basel). 2023 Feb 23;15(5):1428. doi: 10.3390/cancers15051428 (PMC10000703; doi:10.3390/cancers15051428)
Supplement: Supplementary file 1 [file cancers-15-01428-s001.zip]

Archive with 3 entries (3 files):
- Supplementary Tables/Supplementary Table 1.pdf
- Supplementary Tables/Supplementary Table 2.xlsx
- Supplementary Tables/Supplementary Table 3.xlsx
