# Supplementary material for: Computer-Aided Diagnosis of Melanoma Subtypes Using Reflectance Confocal Images
Source: Cancers (Basel). 2023 Feb 23;15(5):1428. doi: 10.3390/cancers15051428 (PMC10000703; doi:10.3390/cancers15051428)
Supplement: Supplementary file 1 [file cancers-15-01428-s001.zip › Supplementary Tables/Supplementary Table 2.xlsx]

## Sheet: Sheet1
Patient ID	Projected 2D Stack Image	Diagnosis	Augmentation	Location	Test/Train
1120	Local Z Projection of VivaStack #2 1120.jpg	LM	None	R temple	Train
1120	Local Z Projection of VivaStack #3 1120.jpg	LM	None	R temple	Train
1344	Local Z Projection of VivaStack #1 1344(1).jpg	LM	None	upper lip	Test
1344	Local Z Projection of VivaStack #1 1344.jpg	LM	None	upper lip	Test
1511	Local Z Projection of VivaStack 1511(1).jpg	LM	None	Nose	Test
1511	Local Z Projection of VivaStack 1511.jpg	LM	None	Nose	Test
1511	Local Z Projection of VivaStack #1 1511 5(1).jpg	LM	None	Nose	Test
1511	Local Z Projection of VivaStack #1 1511 5.jpg	LM	None	Nose	Test
1579	Local Z Projection of VivaStack #1 1579(1).jpg	LM	None	R temple	Test
1579	Local Z Projection of VivaStack #1 1579.jpg	LM	None	R temple	Test
1579	Local Z Projection of VivaStack #1 15792.jpg	LM	None	R temple	Train
1685	Local Z Projection of VivaStack #1 1685(1).jpg	LM	None	Scalp	Test
1685	Local Z Projection of VivaStack #1 1685.jpg	LM	None	scalp	Test
1685	Local Z Projection of VivaStack #11685.jpg	LM	None	Scalp	Train
1685	Local Z Projection of VivaStack #2 1685.jpg	LM	None	Scalp	Train
1685	Local Z Projection of VivaStack #3 1685.jpg	LM	None	Scalp	Train
1693	Local Z Projection of VivaStack #1 1693(1).jpg	LM	None	R pre auricular	Test
1693	Local Z Projection of VivaStack #1 1693.jpg	LM	None	R pre auricular	Test
1843	Local Z Projection of VivaStack #1 1843(1).jpg	LM	None	L cheek	Test
1843	Local Z Projection of VivaStack #1 1843.jpg	LM	None	L cheek	Test
1859	Local Z Projection of VivaStack #2 1859.jpg	LM	None	Nose	Train
1859	Local Z Projection of VivaStack #1 18591.jpg	LM	None	Nose	Train
1859	Local Z Projection of VivaStack #1 18592.jpg	LM	None	Nose	Train
1859	Local Z Projection of VivaStack #2 18592.jpg	LM	None	Nose	Train
1980	Local Z Projection of VivaStack #1 1980(1).jpg	LM	None	upper lip	Test
1980	Local Z Projection of VivaStack #1 1980.jpg	LM	None	upper lip	Test
1980	Local Z Projection of VivaStack #2 1980.jpg	LM	None	upper lip	Train
1980	Local Z Projection of VivaStack #3 1980.jpg	LM	None	upper lip	Train
1980	Local Z Projection of VivaStack #4 1980.jpg	LM	None	upper lip	Train
1980	Local Z Projection of VivaStack #5 1980.jpg	LM	None	upper lip	Train
1980	Local Z Projection of VivaStack #6 1980.jpg	LM	None	upper lip	Train
1980	Local Z Projection of VivaStack #1 19801.jpg	LM	None	upper lip	Train
1980	Local Z Projection of VivaStack #2 19801.jpg	LM	None	upper lip	Train
2008	Local Z Projection of VivaStack #3 20081.jpg	LM	None	L cheek	Train
2008	Local Z Projection of VivaStack #1 2008.jpg	LM	None	L cheek	Test
2008	Local Z Projection of VivaStack #2 2008.jpg	LM	None	L cheek	Train
2008	Local Z Projection of VivaStack #3 2008.jpg	LM	None	L cheek	Train
2008	Local Z Projection of VivaStack #1 20081.jpg	LM	None	L cheek	Test
2008	Local Z Projection of VivaStack #2 20081.jpg	LM	None	L cheek	Train
2052	Local Z Projection of VivaStack #1 2052.jpg	LM	None	L temple	Test
2052	Local Z Projection of VivaStack #2 2052.jpg	LM	None	L temple	Train
2052	Local Z Projection of VivaStack #1 20522.jpg	LM	None	L temple	Train
2052	Local Z Projection of VivaStack #2 20522.jpg	LM	None	R temple	Train
2075	Local Z Projection of VivaStack #1 2075.jpg	LM	None	R cheek	Test
2077	Local Z Projection of VivaStack 2077 12oc(1).jpg	LM	None	scalp	Test
2077	Local Z Projection of VivaStack 2077 12oc.jpg	LM	None	scalp	Test
2077	Local Z Projection of VivaStack #1 2077 3oc.jpg	LM	None	Scalp	Test
2077	Local Z Projection of VivaStack #1 2077 6oc.jpg	LM	None	R cheek	Test
2077	Local Z Projection of VivaStack #1 2077 9oc.jpg	LM	None	Scalp	Test
2077	Local Z Projection of VivaStack #1 20771.jpg	LM	None	R cheek	Train
2077	Local Z Projection of VivaStack #2 20771.jpg	LM	None	R cheek	Train
2077	Local Z Projection of VivaStack #1 20772.jpg	LM	None	Scalp	Train
2077	Local Z Projection of VivaStack #2 20772.jpg	LM	None	Scalp	Train
2077	Local Z Projection of VivaStack #1 20773.jpg	LM	None	Scalp	Train
2077	Local Z Projection of VivaStack #2 20773.jpg	LM	None	Scalp	Train
2093	Local Z Projection of VivaStack #1 20931.jpg	LM	None	Nose	Train
2093	Local Z Projection of VivaStack #2 20931.jpg	LM	None	Nose	Train
2093	Local Z Projection of VivaStack #3 20931.jpg	LM	None	Nose	Train
2093	Local Z Projection of VivaStack #4 20931.jpg	LM	None	Nose	Train
2093	Local Z Projection of VivaStack #1 20932.jpg	LM	None	Nose	Train
2093	Local Z Projection of VivaStack #2 20932.jpg	LM	None	Nose	Train
2093	Local Z Projection of VivaStack #1 20933.jpg	LM	None	Nose tip	Train
2093	Local Z Projection of VivaStack #2 20933.jpg	LM	None	Nose	Train
2093	Local Z Projection of VivaStack #3 20933.jpg	LM	None	Nose	Train
2093	Local Z Projection of VivaStack #4 20933.jpg	LM	None	Nose	Train
2180	Local Z Projection of VivaStack #1 21801.jpg	LM	None	R cheek	Train
2517	Local Z Projection of VivaStack #1 2517.jpg	LM	None	Forehead	Test
2517	Local Z Projection of VivaStack #2 2517.jpg	LM	None	Forehead	Train
2517	Local Z Projection of VivaStack #2 25171.jpg	LM	None	Forehead	Train
2517	Local Z Projection of VivaStack #1 25172.jpg	LM	None	Mid forehead	Train
2517	Local Z Projection of VivaStack #2 25172.jpg	LM	None	Mid forehead	Train
2574	Local Z Projection of VivaStack #1 2574.jpg	LM	None	L cheek	Test
2574	Local Z Projection of VivaStack #2 2574.jpg	LM	None	L cheek	Train
2629	Local Z Projection of VivaStack #1 26291.jpg	LM	None	L temple	Train
2629	Local Z Projection of VivaStack #2 26291.jpg	LM	None	L parietal	Train
2629	Local Z Projection of VivaStack #1 26292.jpg	LM	None	l temple	Train
2629	Local Z Projection of VivaStack #2 26292.jpg	LM	None	L temple	Train
2643	Local Z Projection of VivaStack #1 2643.jpg	LM	None	R cheek	Test
2643	Local Z Projection of VivaStack #2 2643.jpg	LM	None	R cheek	Train
2643	Local Z Projection of VivaStack #3 2643.jpg	LM	None	R cheek	Train
2643	Local Z Projection of VivaStack #4 2643.jpg	LM	None	R cheek	Train
2971	Local Z Projection of VivaStack #1 2971.jpg	LM	None	Scalp	Test
2971	Local Z Projection of VivaStack #2 2971.jpg	LM	None	Scalp	Train
4134	Local Z Projection of VivaStack #1 4134.jpg	LM	None	R forehead	Test
4146	Local Z Projection of VivaStack #1 4146.jpg	LM	None	L forearm	Test
4146	Local Z Projection of VivaStack #2 4146.jpg	LM	None	R forearm	Train
4146	Local Z Projection of VivaStack #3 4146.jpg	LM	None	L forearm	Train
4146	Local Z Projection of VivaStack #1 41462.jpg	LM	None	R forearm	Train
4146	Local Z Projection of VivaStack #2 41462.jpg	LM	None	R forearm	Train
4146	Local Z Projection of VivaStack #3 41462.jpg	LM	None	R forearm	Train
4146	Local Z Projection of VivaStack #4 41462.jpg	LM	None	R forearm	Train
4150	Local Z Projection of VivaStack #1 4150.jpg	LM	None	L ant scalp	Test
4150	Local Z Projection of VivaStack #2 4150.jpg	LM	None	R ant scalp	Train
4150	Local Z Projection of VivaStack #3 4150.jpg	LM	None	R ant scalp	Train
4150	Local Z Projection of VivaStack #1 41501.jpg	LM	None	R scalp	Train
4150	Local Z Projection of VivaStack #2 41501.jpg	LM	None	R ant scalp	Train
4151	Local Z Projection of VivaStack #1_4151.jpg	AMH	None	L eyelid	Test
4151	Local Z Projection of VivaStack #1_4151.jpg1	AMH	Horizontal	L eyelid	Test
4151	Local Z Projection of VivaStack #1_4151.jpg2	AMH	Vertical	L eyelid	Test
4151	Local Z Projection of VivaStack #1_4151.jpg3	AMH	Both	L eyelid	Test
4151	Local Z Projection of VivaStack #2_4151.jpg	AMH	None	L eyelid	Test
4151	Local Z Projection of VivaStack #2_4151.jpg1	AMH	Horizontal	L eyelid	Test
4151	Local Z Projection of VivaStack #2_4151.jpg2	AMH	Vertical	L eyelid	Test
4151	Local Z Projection of VivaStack #2_4151.jpg3	AMH	Both	L eyelid	Test
4154	Local Z Projection of VivaStack #2 4154(1).jpg	LM	None	Vertex	Test
4154	Local Z Projection of VivaStack #2 4154.jpg	LM	None	Vertex	Test
4154	Local Z Projection of VivaStack #4 4154(1).jpg	LM	None	Vertex	Test
4154	Local Z Projection of VivaStack #4 4154.jpg	LM	None	Vertex	Test
4154	Local Z Projection of VivaStack #1 4154.jpg	LM	None	Vertex	Test
4154	Local Z Projection of VivaStack #3 4154.jpg	LM	None	Vertex	Train
4154	Local Z Projection of VivaStack #5 4154.jpg	LM	None	Vertex	Train
4196	Local Z Projection of VivaStack #1 4196 9oc.jpg	LM	None	L cheek	Test
4196	Local Z Projection of VivaStack #1 4196 further.jpg	LM	None	L cheek	Test
4196	Local Z Projection of VivaStack #1 4196.jpg	LM	None	L cheek	Test
4196	Local Z Projection of VivaStack #2 4196 9oc.jpg	LM	None	L cheek	Train
4196	Local Z Projection of VivaStack #2 4196 further.jpg	LM	None	L cheek	Train
4207	Local Z Projection of VivaStack #1_4207.jpg	AMH	None	L cheek	Test
4207	Local Z Projection of VivaStack #1_4207.jpg1	AMH	Horizontal	L cheek	Test
4207	Local Z Projection of VivaStack #1_4207.jpg2	AMH	Vertical	L cheek	Test
4207	Local Z Projection of VivaStack #1_4207.jpg3	AMH	Both	L cheek	Test
4235	Local Z Projection of VivaStack #1 4235.jpg	LM	None	Nose tip	Test
4235	Local Z Projection of VivaStack #2 4235.jpg	LM	None	Nose tip	Train
4262	Local Z Projection of VivaStack #1 4262.jpg	LM	None	L cheek	Test
4262	Local Z Projection of VivaStack #2 4262.jpg	LM	None	L cheek	Train
4262	Local Z Projection of VivaStack #3 4262.jpg	LM	None	L cheek	Train
4283	Local Z Projection of VivaStack #1 4283.jpg	LM	None	L cheek	Test
4283	Local Z Projection of VivaStack #2 4283.jpg	LM	None	L cheek	Train
4283	Local Z Projection of VivaStack #3 4283.jpg	LM	None	L cheek	Train
4288	Local Z Projection of VivaStack #1 4288.jpg	LM	None	L nostril	Test
4288	Local Z Projection of VivaStack #2 4288.jpg	LM	None	L nostril	Train
4288	Local Z Projection of VivaStack #3 4288.jpg	LM	None	L nostril	Train
4290	Local Z Projection of VivaStack #1_4290.jpg	AMH	None	L cheek	Test
4290	Local Z Projection of VivaStack #1_4290.jpg1	AMH	Horizontal	L cheek	Test
4290	Local Z Projection of VivaStack #1_4290.jpg2	AMH	Vertical	L cheek	Test
4290	Local Z Projection of VivaStack #1_4290.jpg3	AMH	Both	L cheek	Test
4290	Local Z Projection of VivaStack #2_4290.jpg	AMH	None	L cheek	Test
4290	Local Z Projection of VivaStack #2_4290.jpg1	AMH	Horizontal	L cheek	Test
4290	Local Z Projection of VivaStack #2_4290.jpg2	AMH	Vertical	L cheek	Test
4290	Local Z Projection of VivaStack #2_4290.jpg3	AMH	Both	L cheek	Test
4290	Local Z Projection of VivaStack #1 4290.jpg	LM	None	L cheek	Test
4290	Local Z Projection of VivaStack #2 4290.jpg	LM	None	L cheek	Train
4291	Local Z Projection of VivaStack #1 4291.jpg	LM	None	L cheek	Test
4291	Local Z Projection of VivaStack #2 4291.jpg	LM	None	L cheek	Train
4291	Local Z Projection of VivaStack #3 4291.jpg	LM	None	L cheek	Train
4291	Local Z Projection of VivaStack #4 4291.jpg	LM	None	L cheek	Train
4295	Local Z Projection of VivaStack #1 4295 12oc.jpg	LM	None	Scalp	Test
4295	Local Z Projection of VivaStack #1 4295 lcheek.jpg	LM	None	L cheek	Test
4295	Local Z Projection of VivaStack #1 4295.jpg	LM	None	Scalp	Test
4295	Local Z Projection of VivaStack #2 4295.jpg	LM	None	L cheek	Train
4296	Local Z Projection of VivaStack #1 4296 10c.jpg	LM	None	R scalp	Test
4296	Local Z Projection of VivaStack #1 4296.jpg	LM	None	R scalp	Test
4296	Local Z Projection of VivaStack #2 4296.jpg	LM	None	R scalp	Train
4296	Local Z Projection of VivaStack #3 4296.jpg	LM	None	R scalp	Train
4296	Local Z Projection of VivaStack #4 4296.jpg	LM	None	R scalp	Train
4311	Local Z Projection of VivaStack #1 4311.jpg	LM	None	Scalp	Test
4311	Local Z Projection of VivaStack #2 4311.jpg	LM	None	Scalp	Train
4315	Local Z Projection of VivaStack #1 4315.jpg	LM	None	L cheek	Test
4332	Local Z Projection of VivaStack #1 4332.jpg	LM	None	R temp hairline	Test
4333	Local Z Projection of VivaStack #1 4333.jpg	LM	None	R temple	Test
4333	Local Z Projection of VivaStack #2 4333.jpg	LM	None	R temple	Train
4333	Local Z Projection of VivaStack #3 4333.jpg	LM	None	R temple	Train
4333	Local Z Projection of VivaStack #4 4333.jpg	LM	None	R temple	Train
4347	Local Z Projection of VivaStack #1 4347.jpg	LM	None	R forehead	Test
4347	Local Z Projection of VivaStack #2 4347.jpg	LM	None	R forehead	Train
4347	Local Z Projection of VivaStack #3 4347.jpg	LM	None	R forehead	Train
4347	Local Z Projection of VivaStack #4 4347.jpg	LM	None	R forehead	Train
4353	Local Z Projection of VivaStack #1 4353.jpg	LM	None	L cheek	Test
4353	Local Z Projection of VivaStack #2 4353.jpg	LM	None	L cheek	Train
4353	Local Z Projection of VivaStack #3 4353.jpg	LM	None	L cheek	Train
4353	Local Z Projection of VivaStack #4 4353.jpg	LM	None	L cheek	Train
4353	Local Z Projection of VivaStack #5 4353.jpg	LM	None	L cheek	Train
4353	Local Z Projection of VivaStack #6 4353.jpg	LM	None	L cheek	Train
4353	Local Z Projection of VivaStack #7 4353.jpg	LM	None	L cheek	Train
4353	Local Z Projection of VivaStack #8 4353.jpg	LM	None	L cheek	Train
4530	Local Z Projection of VivaStack #1_4530.jpg	AMH	None	L cheek	Train
4530	Local Z Projection of VivaStack #1_4530.jpg1	AMH	Horizontal	L cheek	Train
4530	Local Z Projection of VivaStack #1_4530.jpg2	AMH	Vertical	L chin	Train
4530	Local Z Projection of VivaStack #1_4530.jpg3	AMH	Both	L cheek	Train
4530	Local Z Projection of VivaStack #2_4530.jpg	AMH	None	L cheek	Train
4530	Local Z Projection of VivaStack #2_4530.jpg1	AMH	Horizontal	L Cheek	Train
4530	Local Z Projection of VivaStack #2_4530.jpg2	AMH	Vertical	L cheek	Train
4530	Local Z Projection of VivaStack #2_4530.jpg3	AMH	Both	L nose	Train
4530	Local Z Projection of VivaStack #3_4530.jpg	AMH	None	L cheek	Train
4530	Local Z Projection of VivaStack #3_4530.jpg1	AMH	Horizontal	L cheek	Train
4530	Local Z Projection of VivaStack #3_4530.jpg2	AMH	Vertical	L cheek	Train
4530	Local Z Projection of VivaStack #3_4530.jpg3	AMH	Both	L cheek	Train
4530	Local Z Projection of VivaStack #4_4530.jpg	AMH	None	L cheek	Train
4530	Local Z Projection of VivaStack #4_4530.jpg1	AMH	Horizontal	L Cheek	Train
4530	Local Z Projection of VivaStack #4_4530.jpg2	AMH	Vertical	L Cheek	Train
4530	Local Z Projection of VivaStack #4_4530.jpg3	AMH	Both	L cheek	Train
4532	Local Z Projection of VivaStack #1 4532.jpg	LM	None	R cheek	Test
4532	Local Z Projection of VivaStack #2 4532.jpg	LM	None	R cheek	Train
4532	Local Z Projection of VivaStack #3 4532.jpg	LM	None	R cheek	Train
4532	Local Z Projection of VivaStack #4 4532.jpg	LM	None	R cheek	Train
4532	Local Z Projection of VivaStack #5 4532.jpg	LM	None	R cheek	Train
4532	Local Z Projection of VivaStack #6 4532.jpg	LM	None	R cheek	Train
4532	Local Z Projection of VivaStack #7 4532.jpg	LM	None	R cheek	Train
4532	Local Z Projection of VivaStack #1 45322.jpg	LM	None	R ear	Train
4532	Local Z Projection of VivaStack #2 45322.jpg	LM	None	R ear	Train
4542	Local Z Projection of VivaStack #1 4542.jpg	LM	None	R shoulder	Test
4543	Local Z Projection of VivaStack #1 4543.jpg	LM	None	L scalp	Test
4543	Local Z Projection of VivaStack #2 4543.jpg	LM	None	L scalp	Train
4543	Local Z Projection of VivaStack #3 4543.jpg	LM	None	L scalp	Train
4545	Local Z Projection of VivaStack #1 4545.jpg	LM	None	R cheek	Test
4545	Local Z Projection of VivaStack #2 4545.jpg	LM	None	R cheek	Train
4545	Local Z Projection of VivaStack #3 4545.jpg	LM	None	R cheek	Train
4545	Local Z Projection of VivaStack #4 4545.jpg	LM	None	R cheek	Train
4569	Local Z Projection of VivaStack #1 4569.jpg	LM	None	L cheek	Test
4612	Local Z Projection of VivaStack #1_4612.jpg	AMH	None	L cheek	Test
4612	Local Z Projection of VivaStack #1_4612.jpg1	AMH	Horizontal	L cheek	Test
4612	Local Z Projection of VivaStack #1_4612.jpg2	AMH	Vertical	L cheek	Test
4612	Local Z Projection of VivaStack #1_4612.jpg3	AMH	Both	L cheek	Test
4676	Local Z Projection of VivaStack #1 4676.jpg	LM	None	R forehead	Test
4676	Local Z Projection of VivaStack #2 4676.jpg	LM	None	R forehead	Train
4676	Local Z Projection of VivaStack #3 4676.jpg	LM	None	R forehead	Train
4676	Local Z Projection of VivaStack #4 4676.jpg	LM	None	R forehead	Train
4704	Local Z Projection of VivaStack #1 4704.jpg	LM	None	Nose	Test
4704	Local Z Projection of VivaStack #2 4704.jpg	LM	None	Nose tip	Train
4704	Local Z Projection of VivaStack #3 4704.jpg	LM	None	Tip nose	Train
4704	Local Z Projection of VivaStack #4 4704.jpg	LM	None	Nose tip	Train
4718	Local Z Projection of VivaStack #1_4718.jpg	AMH	None	L nose	Test
4718	Local Z Projection of VivaStack #1_4718.jpg1	AMH	Horizontal	L nose	Test
4718	Local Z Projection of VivaStack #1_4718.jpg2	AMH	Vertical	L nose	Test
4718	Local Z Projection of VivaStack #1_4718.jpg3	AMH	Both	L nose	Test
4718	Local Z Projection of VivaStack #2_4718.jpg	AMH	None	L nose	Test
4718	Local Z Projection of VivaStack #2_4718.jpg1	AMH	Horizontal	L nose	Test
4718	Local Z Projection of VivaStack #2_4718.jpg2	AMH	Vertical	L nose	Test
4718	Local Z Projection of VivaStack #2_4718.jpg3	AMH	Both	R ear	Test
4720	Local Z Projection of VivaStack #1 4720.jpg	LM	None	Scalp	Test
4720	Local Z Projection of VivaStack #2 4720.jpg	LM	None	Scalp	Train
4721	Local Z Projection of VivaStack #1 4721 ant.jpg	LM	None	Scalp	Test
4721	Local Z Projection of VivaStack #1 4721 cap.jpg	LM	None	Scalp	Test
4721	Local Z Projection of VivaStack #1 4721 pig.jpg	LM	None	Scalp	Test
4721	Local Z Projection of VivaStack #1 4721.jpg	LM	None	Scalp	Test
4721	Local Z Projection of VivaStack #2 4721.jpg	LM	None	Scalp	Test
4724	Local Z Projection of VivaStack #1 4724 11oc.jpg	LM	None	R cheek	Test
4724	Local Z Projection of VivaStack #1 4724 6oc.jpg	LM	None	R cheek	Test
4724	Local Z Projection of VivaStack #1 4724.jpg	LM	None	R cheek	Test
4724	Local Z Projection of VivaStack #2 4724.jpg	LM	None	R cheek	Train
4764	Local Z Projection of VivaStack #1 4764.jpg	LM	None	Scalp	Train
4766	Local Z Projection of VivaStack #1 4766 12oc.jpg	LM	None	L cheek	Test
4766	Local Z Projection of VivaStack #1 4766 3oc.jpg	LM	None	L cheek	Test
4766	Local Z Projection of VivaStack #2 4766R.jpg	LM	None	L cheek	Train
4766	Local Z Projection of VivaStack #1 4766L.jpg	LM	None	L cheek	Test
4766	Local Z Projection of VivaStack #1 4766R.jpg	LM	None	L cheek	Test
4778	Local Z Projection of VivaStack #1 4778.jpg	LM	None	R cheek	Test
4778	Local Z Projection of VivaStack #1 47782.jpg	LM	None	R cheek	Train
4778	Local Z Projection of VivaStack #2 47782.jpg	LM	None	R cheek	Train
4779	Local Z Projection of VivaStack #1 4779.jpg	LM	None	R cheek	Test
4779	Local Z Projection of VivaStack #2 4779.jpg	LM	None	R cheek	Train
4779	Local Z Projection of VivaStack #3 4779.jpg	LM	None	R cheek	Train
4779	Local Z Projection of VivaStack #4 4779.jpg	LM	None	R cheek	Train
4779	Local Z Projection of VivaStack #5 4779.jpg	LM	None	R cheek	Train
4842	Local Z Projection of VivaStack #1 4842.jpg	LM	None	L nose	Test
4842	Local Z Projection of VivaStack #2 4842.jpg	LM	None	L nose	Train
4842	Local Z Projection of VivaStack #3 4842.jpg	LM	None	L nose	Train
4848	Local Z Projection of VivaStack #1 4848.jpg	LM	None	R cheek	Test
4848	Local Z Projection of VivaStack #2 4848.jpg	LM	None	R cheek	Train
4848	Local Z Projection of VivaStack #3 4848.jpg	LM	None	R cheek	Train
4848	Local Z Projection of VivaStack #4 4848.jpg	LM	None	R cheek	Train
4871	Local Z Projection of VivaStack #1 4871 3oc.jpg	LM	None	R up arm	Test
4871	Local Z Projection of VivaStack #2 4871 3oc.jpg	LM	None	R uppper arm	Train
4871	Local Z Projection of VivaStack #3 4871 3oc.jpg	LM	None	R upper arm	Train
4882	Local Z Projection of VivaStack #1 4882.jpg	LM	None	L cheek	Test
4882	Local Z Projection of VivaStack #2 4882.jpg	LM	None	L cheek	Train
4882	Local Z Projection of VivaStack #3 4882.jpg	LM	None	L cheek	Train
4887	Local Z Projection of VivaStack #1 4887.jpg	LM	None	R mid leg	Train
4887	Local Z Projection of VivaStack #2 4887.jpg	LM	None	R mid leg	Train
4887	Local Z Projection of VivaStack #3 4887.jpg	LM	None	R mid leg	Train
4887	Local Z Projection of VivaStack #4 4887.jpg	LM	None	R mid leg	Train
4887	Local Z Projection of VivaStack #1 48871.jpg	LM	None	R mid leg	Train
4906	Local Z Projection of VivaStack #1 4906.jpg	LM	None	L cheek	Train
4906	Local Z Projection of VivaStack #2 4906.jpg	LM	None	L cheek	Train
4906	Local Z Projection of VivaStack #3 4906.jpg	LM	None	L cheek	Train
4925	Local Z Projection of VivaStack #1 4925 6oc.jpg	LM	None	Nose tip	Train
4925	Local Z Projection of VivaStack #1 4925.jpg	LM	None	Nose tip	Train
4925	Local Z Projection of VivaStack #2 4925.jpg	LM	None	Nose tip	Train
4925	Local Z Projection of VivaStack #3 4925.jpg	LM	None	Nose tip	Train
4925	Local Z Projection of VivaStack #4 4925.jpg	LM	None	Nose tip	Train
4925	Local Z Projection of VivaStack #5 4925.jpg	LM	None	Tip nose	Train
4925	Local Z Projection of VivaStack #6 4925.jpg	LM	None	Nose tip	Train
4925	Local Z Projection of VivaStack #7 4925.jpg	LM	None	Nose tip	Train
5195	Local Z Projection of VivaStack #1 5195.jpg	LM	None	Mid forehead	Train
5195	Local Z Projection of VivaStack #2 5195.jpg	LM	None	Mid forehead	Train
5195	Local Z Projection of VivaStack #3 5195.jpg	LM	None	Mid forehead	Train
5195	Local Z Projection of VivaStack #4 5195.jpg	LM	None	Mid forehead	Train
5260	Local Z Projection of VivaStack #1_12oc_5260.jpg	AMH	None	R cheek	Train
5260	Local Z Projection of VivaStack #1_12oc_5260.jpg1	AMH	Horizontal	R cheek	Train
5260	Local Z Projection of VivaStack #1_12oc_5260.jpg2	AMH	Vertical	R cheek	Train
5260	Local Z Projection of VivaStack #1_12oc_5260.jpg3	AMH	Both	R cheek	Train
5260	Local Z Projection of VivaStack #1_rc_19_5260.jpg	AMH	None	R cheek	Train
5260	Local Z Projection of VivaStack #1_rc_19_5260.jpg1	AMH	Horizontal	R cheek	Train
5260	Local Z Projection of VivaStack #1_rc_19_5260.jpg2	AMH	Vertical	R cheek	Train
5260	Local Z Projection of VivaStack #1_rc_19_5260.jpg3	AMH	Both	R cheek	Train
5260	Local Z Projection of VivaStack #1_Rcheek_5260.jpg	AMH	None	R cheek	Train
5260	Local Z Projection of VivaStack #1_Rcheek_5260.jpg1	AMH	Horizontal	R cheek	Train
5260	Local Z Projection of VivaStack #1_Rcheek_5260.jpg2	AMH	Vertical	R cheek	Train
5260	Local Z Projection of VivaStack #1_Rcheek_5260.jpg3	AMH	Both	R cheek	Train
5260	Local Z Projection of VivaStack #2_rc_19_5260.jpg	AMH	None	R cheek	Train
5260	Local Z Projection of VivaStack #2_rc_19_5260.jpg1	AMH	Horizontal	R cheek	Train
5260	Local Z Projection of VivaStack #2_rc_19_5260.jpg2	AMH	Vertical	R cheek	Train
5260	Local Z Projection of VivaStack #2_rc_19_5260.jpg3	AMH	Both	R cheek	Train
5260	Local Z Projection of VivaStack #2_Rcheek_5260.jpg	AMH	None	R cheek	Train
5260	Local Z Projection of VivaStack #2_Rcheek_5260.jpg1	AMH	Horizontal	R cheek	Train
5260	Local Z Projection of VivaStack #2_Rcheek_5260.jpg2	AMH	Vertical	R cheek	Train
5260	Local Z Projection of VivaStack #2_Rcheek_5260.jpg3	AMH	Both	R cheek	Train
5260	Local Z Projection of VivaStack #3_rc_19_5260.jpg	AMH	None	R cheek	Train
5260	Local Z Projection of VivaStack #3_rc_19_5260.jpg1	AMH	Horizontal	R cheek	Train
5260	Local Z Projection of VivaStack #3_rc_19_5260.jpg2	AMH	Vertical	R cheek	Train
5260	Local Z Projection of VivaStack #3_rc_19_5260.jpg3	AMH	Both	R cheek	Train
5260	Local Z Projection of VivaStack #4_roc_19_5260.jpg	AMH	None	R cheek	Train
5260	Local Z Projection of VivaStack #4_roc_19_5260.jpg1	AMH	Horizontal	R cheek	Train
5260	Local Z Projection of VivaStack #4_roc_19_5260.jpg2	AMH	Vertical	R cheek	Train
5260	Local Z Projection of VivaStack #4_roc_19_5260.jpg3	AMH	Both	R cheek	Train
5308	Local Z Projection of VivaStack #1 5308.jpg	LM	None	R cheek	Train
5308	Local Z Projection of VivaStack #2 5308.jpg	LM	None	R cheek	Train
5308	Local Z Projection of VivaStack #3 5308.jpg	LM	None	R cheek	Train
5308	Local Z Projection of VivaStack #4 5308.jpg	LM	None	R cheek	Train
5308	Local Z Projection of VivaStack #5 5308.jpg	LM	None	R cheek	Train
5308	Local Z Projection of VivaStack #6 5308.jpg	LM	None	R cheek	Train
5308	Local Z Projection of VivaStack #7 5308.jpg	LM	None	R cheek	Train
5317	Local Z Projection of VivaStack #1 5317(2).jpg	LM	None	L cheek	Train
5317	Local Z Projection of VivaStack #1 5317.jpg	LM	None	R cheek	Train
5317	Local Z Projection of VivaStack #2 5317(2).jpg	LM	None	R cheek	Train
5317	Local Z Projection of VivaStack #2 5317.jpg	LM	None	R cheek	Train
5317	Local Z Projection of VivaStack #3 5317(2).jpg	LM	None	R cheek	Train
5317	Local Z Projection of VivaStack #3 5317.jpg	LM	None	R cheek	Train
5317	Local Z Projection of VivaStack #4 5317.jpg	LM	None	R cheek	Train
5317	Local Z Projection of VivaStack #1 53171.jpg	LM	None	R cheek	Train
5317	Local Z Projection of VivaStack #10 53171.jpg	LM	None	L cheek	Train
5317	Local Z Projection of VivaStack #2 53171.jpg	LM	None	R cheek	Train
5317	Local Z Projection of VivaStack #3 53171.jpg	LM	None	R cheek	Train
5317	Local Z Projection of VivaStack #4 53171.jpg	LM	None	R cheek	Train
5317	Local Z Projection of VivaStack #5 53171.jpg	LM	None	R cheek	Train
5317	Local Z Projection of VivaStack #6 53171.jpg	LM	None	R cheek	Train
5317	Local Z Projection of VivaStack #7 53171.jpg	LM	None	R cheek	Train
5317	Local Z Projection of VivaStack #8 53171.jpg	LM	None	R cheek	Train
5317	Local Z Projection of VivaStack #9 53171.jpg	LM	None	R cheek	Train
5330	Local Z Projection of VivaStack #1 5330.jpg	LM	None	R cheek	Train
5330	Local Z Projection of VivaStack #2 5330.jpg	LM	None	R wrist	Train
5330	Local Z Projection of VivaStack #3 5330.jpg	LM	None	R wrist	Train
5330	Local Z Projection of VivaStack #4 5330.jpg	LM	None	R wrist	Train
5330	Local Z Projection of VivaStack #5 5330.jpg	LM	None	R wrist	Train
5330	Local Z Projection of VivaStack #6 5330.jpg	LM	None	R wrist	Train
5338	Local Z Projection of VivaStack #1 5338 1.jpg	LM	None	R cheek	Train
5338	Local Z Projection of VivaStack #1 5338.jpg	LM	None	R cheek	Train
5338	Local Z Projection of VivaStack #2 5338.jpg	LM	None	R cheek	Train
5338	Local Z Projection of VivaStack #3 5338.jpg	LM	None	R cheek	Train
5338	Local Z Projection of VivaStack #4 5338.jpg	LM	None	R cheek	Train
5338	Local Z Projection of VivaStack #5 5338.jpg	LM	None	R cheek	Train
5338	Local Z Projection of VivaStack #6 5338.jpg	LM	None	R cheek	Train
5338	Local Z Projection of VivaStack #7 5338.jpg	LM	None	R cheek	Train
5340	Local Z Projection of VivaStack #1 5340 chin.jpg	LM	None	chin	Train
5340	Local Z Projection of VivaStack #1 5340.jpg	LM	None	R scalp	Train
5340	Local Z Projection of VivaStack #2 5340 chin.jpg	LM	None	chin	Train
5340	Local Z Projection of VivaStack #2 5340.jpg	LM	None	chin	Train
5340	Local Z Projection of VivaStack #3 5340 chin.jpg	LM	None	Chin	Train
5340	Local Z Projection of VivaStack #3 5340.jpg	LM	None	chin	Train
5340	Local Z Projection of VivaStack #4 5340.jpg	LM	None	R scalp	Train
5340	Local Z Projection of VivaStack #5 5340.jpg	LM	None	R scalp	Train
5340	Local Z Projection of VivaStack #6 5340.jpg	LM	None	R scalp	Train
5341	Local Z Projection of VivaStack #1 5341.jpg	LM	None	R ear	Train
5341	Local Z Projection of VivaStack #2 5341.jpg	LM	None	R ear	Train
5341	Local Z Projection of VivaStack #3 5341.jpg	LM	None	R ear	Train
5352	Local Z Projection of VivaStack #1 5352.jpg	LM	None	R forearm	Train
5352	Local Z Projection of VivaStack #10 5352.jpg	LM	None	R forearm	Train
5352	Local Z Projection of VivaStack #11 5352.jpg	LM	None	R forearm	Train
5352	Local Z Projection of VivaStack #2 5352.jpg	LM	None	R forearm	Train
5352	Local Z Projection of VivaStack #3 5352.jpg	LM	None	R forearm	Train
5352	Local Z Projection of VivaStack #4 5352.jpg	LM	None	R forearm	Train
5352	Local Z Projection of VivaStack #5 5352.jpg	LM	None	R forearm	Train
5352	Local Z Projection of VivaStack #6 5352.jpg	LM	None	R forearm	Train
5352	Local Z Projection of VivaStack #7 5352.jpg	LM	None	R forearm	Train
5352	Local Z Projection of VivaStack #8 5352.jpg	LM	None	R forearm	Train
5352	Local Z Projection of VivaStack #9 5352.jpg	LM	None	R forearm	Train
5353	Local Z Projection of VivaStack #1 5353.jpg	LM	None	L cheek	Train
5353	Local Z Projection of VivaStack #10 5353.jpg	LM	None	L cheek	Train
5353	Local Z Projection of VivaStack #2 5353.jpg	LM	None	L cheek	Train
5353	Local Z Projection of VivaStack #3 5353.jpg	LM	None	L cheek	Train
5353	Local Z Projection of VivaStack #4 5353.jpg	LM	None	L cheek	Train
5353	Local Z Projection of VivaStack #5 5353.jpg	LM	None	L cheek	Train
5353	Local Z Projection of VivaStack #6 5353.jpg	LM	None	L cheek	Train
5353	Local Z Projection of VivaStack #7 5353.jpg	LM	None	L cheek	Train
5353	Local Z Projection of VivaStack #8 5353.jpg	LM	None	L cheek	Train
5353	Local Z Projection of VivaStack #9 5353.jpg	LM	None	L cheek	Train
5402	Local Z Projection of VivaStack #1_rcd_5402.jpg	LM	None	R cheek	Train
5402	Local Z Projection of VivaStack #2_rcd_5402.jpg	LM	None	R cheek	Train
5402	Local Z Projection of VivaStack #4_rcd_5402.jpg	LM	None	R cheek	Train
5402	Local Z Projection of VivaStack #5_rcd_5402.jpg	LM	None	R cheek	Train
5402	Local Z Projection of VivaStack #6_rcd_5402.jpg	LM	None	R cheek	Train
5506	Local Z Projection of VivaStack #1_12oc_5506.jpg	LM	None	Along graft	Train
5506	Local Z Projection of VivaStack #1_ag_5506.jpg	LM	None	Along graft	Train
5506	Local Z Projection of VivaStack #1_rm_5506.jpg	LM	None	R mid vertex	Train
5506	Local Z Projection of VivaStack #1_rmv_5506.jpg	LM	None	R mid vertex	Train
5506	Local Z Projection of VivaStack #1_rpv_5506.jpg	LM	None	R vertex	Train
5506	Local Z Projection of VivaStack #1_svr_5506.jpg	LM	None	Scalp vertex R	Train
5506	Local Z Projection of VivaStack #2_rmv_5506.jpg	LM	None	R mid vertex	Train
5506	Local Z Projection of VivaStack #3_svr_5506.jpg	LM	None	Scalp vertex R	Train
5508	Local Z Projection of VivaStack #1_5508.jpg	AMH	None	R ear	Train
5508	Local Z Projection of VivaStack #1_5508.jpg1	AMH	Horizontal	R ear	Train
5508	Local Z Projection of VivaStack #1_5508.jpg2	AMH	Vertical	R ear	Train
5508	Local Z Projection of VivaStack #1_5508.jpg3	AMH	Both	R ear	Train
5508	Local Z Projection of VivaStack #2_5508.jpg	AMH	None	R ear	Train
5508	Local Z Projection of VivaStack #2_5508.jpg1	AMH	Horizontal	R ear	Train
5508	Local Z Projection of VivaStack #2_5508.jpg2	AMH	Vertical	R ear	Train
5508	Local Z Projection of VivaStack #2_5508.jpg3	AMH	Both	L chin	Train
5508	Local Z Projection of VivaStack #3_5508.jpg	AMH	None	R ear	Train
5508	Local Z Projection of VivaStack #3_5508.jpg1	AMH	Horizontal	R ear	Train
5508	Local Z Projection of VivaStack #3_5508.jpg2	AMH	Vertical	R ear	Train
5508	Local Z Projection of VivaStack #3_5508.jpg3	AMH	Both	R ear	Train
5508	Local Z Projection of VivaStack #4_5508.jpg	AMH	None	R ear	Train
5508	Local Z Projection of VivaStack #4_5508.jpg1	AMH	Horizontal	R ear	Train
5508	Local Z Projection of VivaStack #4_5508.jpg2	AMH	Vertical	R ear	Train
5508	Local Z Projection of VivaStack #4_5508.jpg3	AMH	Both	R ear	Train
5508	Local Z Projection of VivaStack #5_5508.jpg	AMH	None	R ear	Train
5508	Local Z Projection of VivaStack #5_5508.jpg1	AMH	Horizontal	R ear	Train
5508	Local Z Projection of VivaStack #5_5508.jpg2	AMH	Vertical	R ear	Train
5508	Local Z Projection of VivaStack #5_5508.jpg3	AMH	Both	R ear	Train
5508	Local Z Projection of VivaStack #6_5508.jpg	AMH	None	R ear	Train
5508	Local Z Projection of VivaStack #6_5508.jpg1	AMH	Horizontal	R ear	Train
5508	Local Z Projection of VivaStack #6_5508.jpg2	AMH	Vertical	R ear	Train
5508	Local Z Projection of VivaStack #6_5508.jpg3	AMH	Both	R ear	Train
5508	Local Z Projection of VivaStack #7_5508.jpg	AMH	None	R ear	Train
5508	Local Z Projection of VivaStack #7_5508.jpg1	AMH	Horizontal	R ear	Train
5508	Local Z Projection of VivaStack #7_5508.jpg2	AMH	Vertical	R ear	Train
5508	Local Z Projection of VivaStack #7_5508.jpg3	AMH	Both	R ear	Train
5508	Local Z Projection of VivaStack #8_5508.jpg	AMH	None	R ear	Train
5508	Local Z Projection of VivaStack #8_5508.jpg1	AMH	Horizontal	R ear	Train
5508	Local Z Projection of VivaStack #8_5508.jpg2	AMH	Vertical	R ear	Train
5508	Local Z Projection of VivaStack #8_5508.jpg3	AMH	Both	R ear	Train
5508	Local Z Projection of VivaStack #9_5508.jpg	AMH	None	R ear	Train
5508	Local Z Projection of VivaStack #9_5508.jpg1	AMH	Horizontal	R ear	Train
5508	Local Z Projection of VivaStack #9_5508.jpg2	AMH	Vertical	R ear	Train
5508	Local Z Projection of VivaStack #9_5508.jpg3	AMH	Both	R ear	Train
5518	Local Z Projection of VivaStack #1_lcf_5518.jpg	LM	None	L cheek	Train
5518	Local Z Projection of VivaStack #2_lcf_5518.jpg	LM	None	L cheek	Train
5518	Local Z Projection of VivaStack #3_lcf_5518.jpg	LM	None	L cheek	Train
5518	Local Z Projection of VivaStack #4_lcf_5518.jpg	LM	None	L cheek	Train
5518	Local Z Projection of VivaStack #5_lcf_5518.jpg	LM	None	L cheek	Train
5518	Local Z Projection of VivaStack #6_lcf_5518.jpg	LM	None	L cheek	Train
5518	Local Z Projection of VivaStack #7_lcf_5518.jpg	LM	None	L cheek	Train
5518	Local Z Projection of VivaStack #8_lcf_5518.jpg	LM	None	L cheek	Train
5518	Local Z Projection of VivaStack #9_lcf_5518.jpg	LM	None	L cheek	Train
5530	Local Z Projection of VivaStack #1_ltf_5530.jpg	LM	None	L temple	Train
5530	Local Z Projection of VivaStack #1_oc_5530.jpg	LM	None	L temple	Train
5530	Local Z Projection of VivaStack #2_ltef_5530.jpg	LM	None	L temple	Train
5530	Local Z Projection of VivaStack #3_ltf_5530.jpg	LM	None	L temple	Train
5530	Local Z Projection of VivaStack #4_ltf_5530.jpg	LM	None	L temple	Train
5533	Local Z Projection of VivaStack #1_rtf_5533.jpg	LM	None	R temple	Train
5533	Local Z Projection of VivaStack #2_rtf_5533.jpg	LM	None	R temple	Train
5553	Local Z Projection of VivaStack #1_lzm_5553.jpg	LM	None	L zigoma	Train
5553	Local Z Projection of VivaStack #2_lzm_5553.jpg	LM	None	L zigoma	Train
5553	Local Z Projection of VivaStack #3_lzm_5553.jpg	LM	None	L zigoma	Train
5553	Local Z Projection of VivaStack #4_lzm_5553.jpg	LM	None	L zigoma	Train
5553	Local Z Projection of VivaStack #5_lzm_5553.jpg	LM	None	L zigoma	Train
5553	Local Z Projection of VivaStack #6_lzm_5553.jpg	LM	None	L zigoma	Train
5611	Local Z Projection of VivaStack #1_rcm_5611.jpg	LM	None	R cheek	Train
5611	Local Z Projection of VivaStack #2_rcm_5611.jpg	LM	None	R cheek	Train
5611	Local Z Projection of VivaStack #3_rcm_5611.jpg	LM	None	R cheek	Train
5611	Local Z Projection of VivaStack #4_rcm_5611.jpg	LM	None	R cheek	Train
5611	Local Z Projection of VivaStack #5_rcm_5611.jpg	LM	None	R cheek	Train
5619	Local Z Projection of VivaStack #1_lll_5619.jpg	LM	None	L low lid	Train
5619	Local Z Projection of VivaStack #2_lll_5619.jpg	LM	None	L low lid	Train
5675	Local Z Projection of VivaStack #1_lca_5675.jpg	LM	None	R low lid	Train
5675	Local Z Projection of VivaStack #1_rle_5675.jpg	LM	None	L cheek	Train
5675	Local Z Projection of VivaStack #2_laa_5675.jpg	LM	None	R lower eyelid	Train
5675	Local Z Projection of VivaStack #2_lca_5675.jpg	LM	None	L ala	Train
5675	Local Z Projection of VivaStack #2_rle_5675.jpg	LM	None	L cheek	Train
5675	Local Z Projection of VivaStack #3_laa_5675.jpg	LM	None	R lower eyelid	Train
5675	Local Z Projection of VivaStack #3_rle_5675.jpg	LM	None	L ala	Train
5675	Local Z Projection of VivaStack #4_laa_5675.jpg	LM	None	R lower eyelid	Train
5675	Local Z Projection of VivaStack #4_rle_5675.jpg	LM	None	L ala	Train
5675	Local Z Projection of VivaStack #5_laa_5675.jpg	LM	None	R lower eyelid	Train
5675	Local Z Projection of VivaStack #6_laa_5675.jpg	LM	None	L ala	Train
5675	Local Z Projection of VivaStack #7_laa_5675.jpg	LM	None	L ala	Train
5677	Local Z Projection of VivaStack #1_rca_5677.jpg	LM	None	R cheek	Train
5677	Local Z Projection of VivaStack #1_rt_5677.jpg	LM	None	R temple	Train
5677	Local Z Projection of VivaStack #10_rca_5677.jpg	LM	None	R cheek	Train
5677	Local Z Projection of VivaStack #11_rca_5677.jpg	LM	None	R cheek	Train
5677	Local Z Projection of VivaStack #2_rca_5677.jpg	LM	None	R cheek	Train
5677	Local Z Projection of VivaStack #2_rt_5677.jpg	LM	None	R temple	Train
5677	Local Z Projection of VivaStack #3_rca_5677.jpg	LM	None	R cheek	Train
5677	Local Z Projection of VivaStack #3_rt_5677.jpg	LM	None	R temple	Train
5677	Local Z Projection of VivaStack #4_rca_5677.jpg	LM	None	R temple	Train
5677	Local Z Projection of VivaStack #4_rt_5677.jpg	LM	None	R temple	Train
5677	Local Z Projection of VivaStack #5_rca_5677.jpg	LM	None	R cheek	Train
5677	Local Z Projection of VivaStack #5_rt_5677.jpg	LM	None	R temple	Train
5677	Local Z Projection of VivaStack #6_rca_5677.jpg	LM	None	R cheek	Train
5677	Local Z Projection of VivaStack #7_rca_5677.jpg	LM	None	R cheek	Train
5677	Local Z Projection of VivaStack #8_rca_5677.jpg	LM	None	R cheek	Train
5677	Local Z Projection of VivaStack #9_rca_5677.jpg	LM	None	R cheek	Train
5679	Local Z Projection of VivaStack #1_rca_5679.jpg	LM	None	R cheek	Train
5679	Local Z Projection of VivaStack #2_rca_5679.jpg	LM	None	R cheek	Train
5679	Local Z Projection of VivaStack #3_rca_5679.jpg	LM	None	R cheek	Train
5679	Local Z Projection of VivaStack #4_rca_5679.jpg	LM	None	R cheek	Train
5679	Local Z Projection of VivaStack #5_rca_5679.jpg	LM	None	R cheek	Train
5679	Local Z Projection of VivaStack #6_rca_5679.jpg	LM	None	R cheek	Train
5679	Local Z Projection of VivaStack #7_rca_5679.jpg	LM	None	R cheek	Train
5680	Local Z Projection of VivaStack #1_rz_5680.jpg	LM	None	R zygoma	Train
5680	Local Z Projection of VivaStack #10_rz_5680.jpg	LM	None	R zygoma	Train
5680	Local Z Projection of VivaStack #2_rz_5680.jpg	LM	None	R zygoma	Train
5680	Local Z Projection of VivaStack #3_rz_5680.jpg	LM	None	R zygoma	Train
5680	Local Z Projection of VivaStack #4_rz_5680.jpg	LM	None	R zygoma	Train
5680	Local Z Projection of VivaStack #5_rz_5680.jpg	LM	None	R zygoma	Train
5680	Local Z Projection of VivaStack #6_rz_5680.jpg	LM	None	R zygoma	Train
5680	Local Z Projection of VivaStack #7_rz_5680.jpg	LM	None	R zygoma	Train
5680	Local Z Projection of VivaStack #8_rz_5680.jpg	LM	None	L zigoma	Train
5680	Local Z Projection of VivaStack #9_rz_5680.jpg	LM	None	R zygoma	Train
5690	Local Z Projection of VivaStack #1_rfs_5690.jpg	LM	None	R frontotemporal scalp	Train
5690	Local Z Projection of VivaStack #1_rlm_5690.jpg	LM	None	R low lid	Train
5690	Local Z Projection of VivaStack #2_rfs_5690.jpg	LM	None	R frontotemporal scalp	Train
5690	Local Z Projection of VivaStack #2_rlm_5690.jpg	LM	None	R low lid	Train
5690	Local Z Projection of VivaStack #3_rfs_5690.jpg	LM	None	R frontotemporal scalp	Train
5690	Local Z Projection of VivaStack #3_rlm_5690.jpg	LM	None	R low lid	Train
5690	Local Z Projection of VivaStack #4_rfs_5690.jpg	LM	None	R frontotemporal scalp	Train
5690	Local Z Projection of VivaStack #4_rlm_5690.jpg	LM	None	R low lid	Train
5690	Local Z Projection of VivaStack #5_rfs_5690.jpg	LM	None	R frontotemporal scalp	Train
5690	Local Z Projection of VivaStack #5_rlm_5690.jpg	LM	None	R low lid	Train
5690	Local Z Projection of VivaStack #6_rfs_5690.jpg	LM	None	R frontotemporal scalp	Train
5690	Local Z Projection of VivaStack #6_rlm_5690.jpg	LM	None	R low lid	Train
5690	Local Z Projection of VivaStack #7_rfs_5690.jpg	LM	None	R frontotemporal scalp	Train
5690	Local Z Projection of VivaStack #7_rlm_5690.jpg	LM	None	R low lid	Train
5690	Local Z Projection of VivaStack #8_rlm_5690.jpg	LM	None	R low lid	Train
5695	Local Z Projection of VivaStack #1_rll_5695.jpg	LM	None	R low lid	Train
5695	Local Z Projection of VivaStack #10_rll_5695.jpg	LM	None	R low lid	Train
5695	Local Z Projection of VivaStack #11_rll_5695.jpg	LM	None	R low lid	Train
5695	Local Z Projection of VivaStack #12_rll_5695.jpg	LM	None	R low lid	Train
5695	Local Z Projection of VivaStack #2_rll_5695.jpg	LM	None	R low lid	Train
5695	Local Z Projection of VivaStack #3_rll_5695.jpg	LM	None	R low lid	Train
5695	Local Z Projection of VivaStack #4_rll_5695.jpg	LM	None	R low lid	Train
5695	Local Z Projection of VivaStack #5_rll_5695.jpg	LM	None	R low lid	Train
5695	Local Z Projection of VivaStack #6_rll_5695.jpg	LM	None	R low lid	Train
5695	Local Z Projection of VivaStack #7_rll_5695.jpg	LM	None	R low lid	Train
5695	Local Z Projection of VivaStack #8_rll_5695.jpg	LM	None	R low lid	Train
5695	Local Z Projection of VivaStack #9_rll_5695.jpg	LM	None	R low lid	Train
5696	Local Z Projection of VivaStack #1_5696.jpg	AMH	None	L chin	Train
5696	Local Z Projection of VivaStack #1_5696.jpg1	AMH	Horizontal	L chin	Train
5696	Local Z Projection of VivaStack #1_5696.jpg2	AMH	Vertical	L chin	Train
5696	Local Z Projection of VivaStack #1_5696.jpg3	AMH	Both	L chin	Train
5696	Local Z Projection of VivaStack #2_5696.jpg	AMH	None	L chin	Train
5696	Local Z Projection of VivaStack #2_5696.jpg1	AMH	Horizontal	L chin	Train
5696	Local Z Projection of VivaStack #2_5696.jpg2	AMH	Vertical	L chin	Train
5696	Local Z Projection of VivaStack #2_5696.jpg3	AMH	Both	L chin	Train
5696	Local Z Projection of VivaStack #3_5696.jpg	AMH	None	L chin	Train
5696	Local Z Projection of VivaStack #3_5696.jpg1	AMH	Horizontal	L chin	Train
5696	Local Z Projection of VivaStack #3_5696.jpg2	AMH	Vertical	L chin	Train
5696	Local Z Projection of VivaStack #3_5696.jpg3	AMH	Both	L chin	Train
5713	Local Z Projection of VivaStack #1_lem_5713.jpg	LM	None	L eyebrow	Train
5713	Local Z Projection of VivaStack #2_lem_5713.jpg	LM	None	L eyebrow	Train
5713	Local Z Projection of VivaStack #3_lem_5713.jpg	LM	None	L eyebrow	Train
5713	Local Z Projection of VivaStack #4_lem_5713.jpg	LM	None	L eyebrow	Train
5713	Local Z Projection of VivaStack #5_lem_5713.jpg	LM	None	L eyebrow	Train
5713	Local Z Projection of VivaStack #6_lem_5713.jpg	LM	None	L eyebrow	Train
5725	Local Z Projection of VivaStack #1_5725.jpg	AMH	None	L sternum	Train
5725	Local Z Projection of VivaStack #1_5725.jpg1	AMH	Horizontal	L sternum	Train
5725	Local Z Projection of VivaStack #1_5725.jpg2	AMH	Vertical	L sternum	Train
5725	Local Z Projection of VivaStack #1_5725.jpg3	AMH	Both	L sternum	Train
5725	Local Z Projection of VivaStack #2_5725.jpg	AMH	None	L sternum	Train
5725	Local Z Projection of VivaStack #2_5725.jpg1	AMH	Horizontal	L sternum	Train
5725	Local Z Projection of VivaStack #2_5725.jpg2	AMH	Vertical	L sternum	Train
5725	Local Z Projection of VivaStack #2_5725.jpg3	AMH	Both	L sternum	Train
5725	Local Z Projection of VivaStack #3_5725.jpg	AMH	None	L sternum	Train
5725	Local Z Projection of VivaStack #3_5725.jpg1	AMH	Horizontal	L sternum	Train
5725	Local Z Projection of VivaStack #3_5725.jpg2	AMH	Vertical	L sternum	Train
5725	Local Z Projection of VivaStack #3_5725.jpg3	AMH	Both	L sternum	Train
5827	Local Z Projection of VivaStack #1_nt_5827.jpg	LM	None	Nose tip	Train
5827	Local Z Projection of VivaStack #2_nt_5827.jpg	LM	None	Nose tip	Train
5827	Local Z Projection of VivaStack #3_nt_5827.jpg	LM	None	Nose tip	Train
5827	Local Z Projection of VivaStack #4_nt_5827.jpg	LM	None	Nose tip	Train
5827	Local Z Projection of VivaStack #5_nt_5827.jpg	LM	None	Nose tip	Train
5827	Local Z Projection of VivaStack #6_nt_5827.jpg	LM	None	Nose tip	Train
5892	Local Z Projection of VivaStack #4_rc_5892.jpg3	AMH	Both	R cheek	Train
5892	Local Z Projection of VivaStack #1_12ocworst_5892.jpg	AMH	None	R cheek	Train
5892	Local Z Projection of VivaStack #1_12ocworst_5892.jpg1	AMH	Horizontal	R cheek	Train
5892	Local Z Projection of VivaStack #1_12ocworst_5892.jpg2	AMH	Vertical	R cheek	Train
5892	Local Z Projection of VivaStack #1_12ocworst_5892.jpg3	AMH	Both	R cheek	Train
5892	Local Z Projection of VivaStack #1_rc_5892.jpg	AMH	None	R cheek	Train
5892	Local Z Projection of VivaStack #1_rc_5892.jpg1	AMH	Horizontal	R cheek	Train
5892	Local Z Projection of VivaStack #1_rc_5892.jpg2	AMH	Vertical	R cheek	Train
5892	Local Z Projection of VivaStack #1_rc_5892.jpg3	AMH	Both	R cheek	Train
5892	Local Z Projection of VivaStack #2_12ocworst_5892.jpg	AMH	None	R cheek	Train
5892	Local Z Projection of VivaStack #2_12ocworst_5892.jpg1	AMH	Horizontal	R cheek	Train
5892	Local Z Projection of VivaStack #2_12ocworst_5892.jpg2	AMH	Vertical	R cheek	Train
5892	Local Z Projection of VivaStack #2_12ocworst_5892.jpg3	AMH	Both	R cheek	Train
5892	Local Z Projection of VivaStack #2_rc_5892.jpg	AMH	None	R cheek	Train
5892	Local Z Projection of VivaStack #2_rc_5892.jpg1	AMH	Horizontal	R cheek	Train
5892	Local Z Projection of VivaStack #2_rc_5892.jpg2	AMH	Vertical	R cheek	Train
5892	Local Z Projection of VivaStack #2_rc_5892.jpg3	AMH	Both	R cheek	Train
5892	Local Z Projection of VivaStack #3_rc_5892.jpg	AMH	None	R cheek	Train
5892	Local Z Projection of VivaStack #3_rc_5892.jpg1	AMH	Horizontal	R cheek	Train
5892	Local Z Projection of VivaStack #3_rc_5892.jpg2	AMH	Vertical	R cheek	Train
5892	Local Z Projection of VivaStack #3_rc_5892.jpg3	AMH	Both	R cheek	Train
5892	Local Z Projection of VivaStack #4_rc_5892.jpg	AMH	None	R cheek	Train
5892	Local Z Projection of VivaStack #4_rc_5892.jpg1	AMH	Horizontal	R cheek	Train
5892	Local Z Projection of VivaStack #4_rc_5892.jpg2	AMH	Vertical	R cheek	Train
5892	Local Z Projection of VivaStack #6_rc_5892.jpg	AMH	None	R cheek	Train
5892	Local Z Projection of VivaStack #6_rc_5892.jpg1	AMH	Horizontal	R cheek	Train
5892	Local Z Projection of VivaStack #6_rc_5892.jpg2	AMH	Vertical	R cheek	Train
5892	Local Z Projection of VivaStack #6_rc_5892.jpg3	AMH	Both	R cheek	Train
5892	Local Z Projection of VivaStack #7_rc_5892.jpg	AMH	None	R cheek	Train
5892	Local Z Projection of VivaStack #7_rc_5892.jpg1	AMH	Horizontal	R cheek	Train
5892	Local Z Projection of VivaStack #7_rc_5892.jpg2	AMH	Vertical	R cheek	Train
5892	Local Z Projection of VivaStack #7_rc_5892.jpg3	AMH	Both	R cheek	Train
5915	Local Z Projection of VivaStack #1_a3oc_5915.jpg	AMH	None	R cheek	Train
5915	Local Z Projection of VivaStack #1_a3oc_5915.jpg1	AMH	Horizontal	R cheek	Train
5915	Local Z Projection of VivaStack #1_a3oc_5915.jpg2	AMH	Vertical	R cheek	Train
5915	Local Z Projection of VivaStack #1_a3oc_5915.jpg3	AMH	Both	R cheek	Train
5915	Local Z Projection of VivaStack #2_a3oc_5915.jpg	AMH	None	R cheek	Train
5915	Local Z Projection of VivaStack #2_a3oc_5915.jpg1	AMH	Horizontal	R cheek	Train
5915	Local Z Projection of VivaStack #2_a3oc_5915.jpg2	AMH	Vertical	R cheek	Train
5915	Local Z Projection of VivaStack #2_a3oc_5915.jpg3	AMH	Both	R cheek	Train
5915	Local Z Projection of VivaStack #3_a3oc_5915.jpg	AMH	None	R cheek	Train
5915	Local Z Projection of VivaStack #3_a3oc_5915.jpg1	AMH	Horizontal	R cheek	Train
5915	Local Z Projection of VivaStack #3_a3oc_5915.jpg2	AMH	Vertical	R cheek	Train
5915	Local Z Projection of VivaStack #3_a3oc_5915.jpg3	AMH	Both	R cheek	Train
5945	Local Z Projection of VivaStack #10_rc_calf_5945.jpg	LM	None	R calf	Train
5945	Local Z Projection of VivaStack #2_rc_calf_5945.jpg	LM	None	R calf	Train
5945	Local Z Projection of VivaStack #3_rc_calf_5945.jpg	LM	None	R calf	Train
5945	Local Z Projection of VivaStack #4_rc_calf_5945.jpg	LM	None	R calf	Train
5945	Local Z Projection of VivaStack #5_rc_calf_5945.jpg	LM	None	R calf	Train
5945	Local Z Projection of VivaStack #6_rc_calf_5945.jpg	LM	None	R calf	Train
5945	Local Z Projection of VivaStack #7_rc_calf_5945.jpg	LM	None	R calf	Train
5945	Local Z Projection of VivaStack #8_rc_calf_5945.jpg	LM	None	R calf	Train
5945	Local Z Projection of VivaStack #9_rc_calf_5945.jpg	LM	None	R calf	Train
5951	Local Z Projection of VivaStack #1_le_5951.jpg	LM	None	L lower eyelid	Train
5951	Local Z Projection of VivaStack #2_le_5951.jpg	LM	None	L lower eyelid	Train
5951	Local Z Projection of VivaStack #3_le_5951.jpg	LM	None	L lower eyelid	Train
5951	Local Z Projection of VivaStack #4_le_5951.jpg	LM	None	L lower eyelid	Train
5951	Local Z Projection of VivaStack #5_le_5951.jpg	LM	None	L lower eyelid	Train
5951	Local Z Projection of VivaStack #1_rcs_5951.jpg	LM	None	R cheek	Train
5959	Local Z Projection of VivaStack #1_la_5959.jpg	LM	None	L ala	Train
5959	Local Z Projection of VivaStack #2_la_5959.jpg	LM	None	upper nose	Train
5959	Local Z Projection of VivaStack #3_la_5959.jpg	LM	None	L ala	Train
5970	Local Z Projection of VivaStack #1_ls_5970.jpg	LM	None	L shoulder	Train
5970	Local Z Projection of VivaStack #1_us_5970.jpg	LM	None	Left shoulder	Train
5970	Local Z Projection of VivaStack #2_ls_5970.jpg	LM	None	L shoulder	Train
5970	Local Z Projection of VivaStack #2_us_5970.jpg	LM	None	L shoulder	Train
5970	Local Z Projection of VivaStack #3_ls_5970.jpg	LM	None	L shoulder	Train
6008	Local Z Projection of VivaStack #1_rc_6008.jpg	LM	None	R cheek	Train
6008	Local Z Projection of VivaStack #2_rc_6008.jpg	LM	None	R cheek	Train
6008	Local Z Projection of VivaStack #3_rc_6008.jpg	LM	None	R cheek	Train
6008	Local Z Projection of VivaStack #4_rc_6008.jpg	LM	None	R cheek	Train
6008	Local Z Projection of VivaStack #5_rc_6008.jpg	LM	None	R cheek	Train
6008	Local Z Projection of VivaStack #6_rc_6008.jpg	LM	None	R cheek	Train
6008	Local Z Projection of VivaStack #7_rc_6008.jpg	LM	None	R cheek	Train
6008	Local Z Projection of VivaStack #8_rc_6008.jpg	LM	None	R cheek	Train
6108	Local Z Projection of VivaStack #1_lcq3_6108.jpg	LM	None	L cheek	Train
6108	Local Z Projection of VivaStack #1_lcq3_dp_6108.jpg	LM	None	L cheek	Train
6108	Local Z Projection of VivaStack #1_lcq4_6108.jpg	LM	None	L cheek	Train
6108	Local Z Projection of VivaStack #2_lcq3_6108.jpg	LM	None	L cheek	Train
6108	Local Z Projection of VivaStack #2_lcq4_6108.jpg	LM	None	L cheek	Train
6108	Local Z Projection of VivaStack #3_lcq3_6108.jpg	LM	None	L cheek	Train
