# Supplementary material for: Computer-Aided Diagnosis of Melanoma Subtypes Using Reflectance Confocal Images
Source: Cancers (Basel). 2023 Feb 23;15(5):1428. doi: 10.3390/cancers15051428 (PMC10000703; doi:10.3390/cancers15051428)
Supplement: Supplementary file 1 [file cancers-15-01428-s001.zip › Supplementary Tables/Supplementary Table 3.xlsx]

## Sheet: Supplementary Table 2
ID	ImageFileName	StackID	Patient ID	Augmentation	Label	ID	Run 1	Run 2	Run 3	Run 4	Run 5
1	Local Z Projection of VivaStack #1 1344.jpg	1344	#1344	None	LM	1	FALSE	FALSE	TRUE	TRUE	TRUE
2	Local Z Projection of VivaStack #1 1344(1).jpg	1344(1)	#1344	None	LM	2	FALSE	FALSE	TRUE	TRUE	TRUE
3	Local Z Projection of VivaStack 1511(1).jpg	1511(1)	#1511	None	LM	3	TRUE	TRUE	TRUE	TRUE	TRUE
4	Local Z Projection of VivaStack #1 1511 5.jpg	1511_5	#1511	None	LM	4	TRUE	TRUE	TRUE	TRUE	TRUE
5	Local Z Projection of VivaStack 1511.jpg	1511	#1511	None	LM	5	TRUE	TRUE	TRUE	TRUE	TRUE
6	Local Z Projection of VivaStack #1 1511 5(1).jpg	1511_5(1)	#1511	None	LM	6	TRUE	TRUE	TRUE	TRUE	TRUE
7	Local Z Projection of VivaStack #1 1579.jpg	1579	#1579	None	LM	7	TRUE	TRUE	TRUE	TRUE	TRUE
8	Local Z Projection of VivaStack #1 1579(1).jpg	1579(1)	#1579	None	LM	8	TRUE	TRUE	TRUE	TRUE	TRUE
9	Local Z Projection of VivaStack #1 1685.jpg	1685	#1685	None	LM	9	TRUE	TRUE	TRUE	TRUE	TRUE
10	Local Z Projection of VivaStack #1 1685(1).jpg	1685(1)	#1685	None	LM	10	TRUE	TRUE	TRUE	TRUE	TRUE
11	Local Z Projection of VivaStack #1 1693.jpg	1693	#1693	None	LM	11	TRUE	FALSE	TRUE	TRUE	TRUE
12	Local Z Projection of VivaStack #1 1693(1).jpg	1693(1)	#1693	None	LM	12	TRUE	FALSE	TRUE	TRUE	TRUE
13	Local Z Projection of VivaStack #1 1843.jpg	1843	#1843	None	LM	13	TRUE	TRUE	TRUE	TRUE	TRUE
14	Local Z Projection of VivaStack #1 1843(1).jpg	1843(1)	#1843	None	LM	14	TRUE	TRUE	TRUE	TRUE	TRUE
15	Local Z Projection of VivaStack #1 1980.jpg	1980	#1980	None	LM	15	TRUE	TRUE	TRUE	TRUE	TRUE
16	Local Z Projection of VivaStack #1 1980(1).jpg	1980(1)	#1980	None	LM	16	TRUE	TRUE	TRUE	TRUE	TRUE
17	Local Z Projection of VivaStack #1 2008(1).jpg	2008(1)	#2008	None	LM	17	FALSE	FALSE	TRUE	TRUE	TRUE
18	Local Z Projection of VivaStack #1 2008.jpg	2008	#2008	None	LM	18	FALSE	FALSE	TRUE	TRUE	TRUE
19	Local Z Projection of VivaStack #1 2052.jpg	2052	#2052	None	LM	19	TRUE	TRUE	TRUE	TRUE	TRUE
20	Local Z Projection of VivaStack #1 2075.jpg	2075	#2075	None	LM	20	TRUE	TRUE	TRUE	TRUE	TRUE
21	Local Z Projection of VivaStack 2077 12oc.jpg	2077_12oc	#2077	None	LM	21	FALSE	TRUE	TRUE	TRUE	TRUE
22	Local Z Projection of VivaStack #1 2077 9oc.jpg	2077 9oc	#2077	None	LM	22	TRUE	TRUE	TRUE	TRUE	TRUE
23	Local Z Projection of VivaStack 2077 12oc(1).jpg	2077_12oc(1)	#2077	None	LM	23	TRUE	TRUE	TRUE	TRUE	TRUE
24	Local Z Projection of VivaStack #1 2077 3oc.jpg	2077_3oc	#2077	None	LM	24	TRUE	TRUE	TRUE	TRUE	TRUE
25	Local Z Projection of VivaStack #1 2077 6oc.jpg	2077_6oc	#2077	None	LM	25	TRUE	TRUE	TRUE	TRUE	TRUE
26	Local Z Projection of VivaStack #1 2517.jpg	2517	#2517	None	LM	26	TRUE	TRUE	TRUE	TRUE	TRUE
27	Local Z Projection of VivaStack #1 2574.jpg	2574	#2574	None	LM	27	TRUE	FALSE	TRUE	TRUE	TRUE
28	Local Z Projection of VivaStack #1 2643.jpg	2643	#2643	None	LM	28	TRUE	TRUE	TRUE	TRUE	TRUE
29	Local Z Projection of VivaStack #1 2971.jpg	2971	#2971	None	LM	29	TRUE	TRUE	TRUE	TRUE	TRUE
30	Local Z Projection of VivaStack #1 4134.jpg	4134	#4134	None	LM	30	TRUE	TRUE	TRUE	TRUE	TRUE
31	Local Z Projection of VivaStack #1 4146.jpg	4146	#4146	None	LM	31	TRUE	TRUE	TRUE	TRUE	TRUE
32	Local Z Projection of VivaStack #1 4150.jpg	4150	#4150	None	LM	32	TRUE	TRUE	TRUE	TRUE	TRUE
34	Local Z Projection of VivaStack #2_4151.jpg3	4151	#4151	Both	AMH	34	TRUE	TRUE	FALSE	FALSE	FALSE
37	Local Z Projection of VivaStack #1_4151.jpg3	4151	#4151	Both	AMH	37	TRUE	TRUE	TRUE	TRUE	TRUE
36	Local Z Projection of VivaStack #1_4151.jpg2	4151	#4151	Horizental	AMH	36	TRUE	TRUE	FALSE	FALSE	FALSE
40	Local Z Projection of VivaStack #2_4151.jpg2	4151	#4151	Horizental	AMH	40	TRUE	TRUE	FALSE	FALSE	FALSE
35	Local Z Projection of VivaStack #1_4151.jpg	4151	#4151	None	AMH	35	TRUE	TRUE	TRUE	FALSE	FALSE
38	Local Z Projection of VivaStack #2_4151.jpg	4151	#4151	None	AMH	38	TRUE	FALSE	FALSE	FALSE	FALSE
33	Local Z Projection of VivaStack #1_4151.jpg1	4151	#4151	Vertical	AMH	33	FALSE	FALSE	FALSE	FALSE	FALSE
39	Local Z Projection of VivaStack #2_4151.jpg1	4151	#4151	Vertical	AMH	39	TRUE	TRUE	TRUE	TRUE	TRUE
41	Local Z Projection of VivaStack #2 4154(1).jpg	4154(1)	#4154	None	LM	41	FALSE	FALSE	TRUE	TRUE	TRUE
42	Local Z Projection of VivaStack #2 4154.jpg	4154	#4154	None	LM	42	TRUE	TRUE	TRUE	TRUE	TRUE
43	Local Z Projection of VivaStack #4 4154.jpg	4154	#4154	None	LM	43	TRUE	TRUE	TRUE	TRUE	TRUE
44	Local Z Projection of VivaStack #1 4154.jpg	4154	#4154	None	LM	44	TRUE	TRUE	TRUE	TRUE	TRUE
45	Local Z Projection of VivaStack #4 4154(1).jpg	4154(1)	#4154	None	LM	45	TRUE	TRUE	TRUE	TRUE	TRUE
46	Local Z Projection of VivaStack #1 4196 further.jpg	4196_further	#4196	None	LM	46	TRUE	TRUE	TRUE	TRUE	TRUE
47	Local Z Projection of VivaStack #1 4196.jpg	4196	#4196	None	LM	47	FALSE	FALSE	TRUE	FALSE	FALSE
48	Local Z Projection of VivaStack #1 4196 9oc.jpg	4196_9oc	#4196	None	LM	48	TRUE	TRUE	TRUE	TRUE	TRUE
49	Local Z Projection of VivaStack #1_4207.jpg3	4207	#4207	Both	AMH	49	TRUE	TRUE	TRUE	FALSE	FALSE
52	Local Z Projection of VivaStack #1_4207.jpg2	4207	#4207	Horizental	AMH	52	TRUE	TRUE	TRUE	FALSE	FALSE
50	Local Z Projection of VivaStack #1_4207.jpg	4207	#4207	None	AMH	50	TRUE	FALSE	FALSE	FALSE	FALSE
51	Local Z Projection of VivaStack #1_4207.jpg1	4207	#4207	Vertical	AMH	51	FALSE	FALSE	FALSE	FALSE	FALSE
53	Local Z Projection of VivaStack #1 4235.jpg	4235	#4235	None	LM	53	TRUE	FALSE	TRUE	TRUE	TRUE
54	Local Z Projection of VivaStack #1 4262.jpg	4262	#4262	None	LM	54	TRUE	TRUE	TRUE	TRUE	TRUE
55	Local Z Projection of VivaStack #1 4283.jpg	4283	#4283	None	LM	55	TRUE	TRUE	TRUE	TRUE	TRUE
56	Local Z Projection of VivaStack #1 4288.jpg	4288	#4288	None	LM	56	TRUE	TRUE	TRUE	TRUE	TRUE
62	Local Z Projection of VivaStack #1_4290.jpg3	4290	#4290	Both	AMH	62	TRUE	TRUE	TRUE	FALSE	FALSE
65	Local Z Projection of VivaStack #2_4290.jpg3	4290	#4290	Both	AMH	65	TRUE	TRUE	TRUE	TRUE	TRUE
57	Local Z Projection of VivaStack #1_4290.jpg2	4290	#4290	Horizental	AMH	57	TRUE	TRUE	TRUE	FALSE	FALSE
64	Local Z Projection of VivaStack #2_4290.jpg2	4290	#4290	Horizental	AMH	64	TRUE	TRUE	TRUE	TRUE	TRUE
60	Local Z Projection of VivaStack #1_4290.jpg	4290	#4290	None	AMH	60	FALSE	FALSE	FALSE	FALSE	FALSE
63	Local Z Projection of VivaStack #2_4290.jpg	4290	#4290	None	AMH	63	FALSE	FALSE	FALSE	FALSE	FALSE
59	Local Z Projection of VivaStack #2_4290.jpg1	4290	#4290	Vertical	AMH	59	FALSE	FALSE	FALSE	FALSE	FALSE
61	Local Z Projection of VivaStack #1_4290.jpg1	4290	#4290	Vertical	AMH	61	FALSE	FALSE	TRUE	FALSE	FALSE
58	Local Z Projection of VivaStack #1 4290.jpg	4290	#4290	None	LM	58	TRUE	TRUE	TRUE	TRUE	TRUE
66	Local Z Projection of VivaStack #1 4291.jpg	4291	#4291	None	LM	66	TRUE	TRUE	TRUE	TRUE	TRUE
67	Local Z Projection of VivaStack #1 4295.jpg	4295	#4295	None	LM	67	TRUE	TRUE	TRUE	TRUE	TRUE
68	Local Z Projection of VivaStack #1 4295 12oc.jpg	4295_12oc	#4295	None	LM	68	TRUE	TRUE	TRUE	TRUE	TRUE
69	Local Z Projection of VivaStack #1 4295 lcheek.jpg	4295_lcheek	#4295	None	LM	69	TRUE	TRUE	TRUE	TRUE	TRUE
70	Local Z Projection of VivaStack #1 4296.jpg	4296	#4296	None	LM	70	TRUE	TRUE	TRUE	TRUE	TRUE
71	Local Z Projection of VivaStack #1 4296 10c.jpg	4296_10c	#4296	None	LM	71	TRUE	TRUE	TRUE	TRUE	TRUE
72	Local Z Projection of VivaStack #1 4311.jpg	4311	#4311	None	LM	72	TRUE	TRUE	TRUE	TRUE	TRUE
73	Local Z Projection of VivaStack #1 4315.jpg	4315	#4315	None	LM	73	TRUE	TRUE	TRUE	TRUE	TRUE
74	Local Z Projection of VivaStack #1 4332.jpg	4332	#4332	None	LM	74	TRUE	TRUE	TRUE	TRUE	TRUE
75	Local Z Projection of VivaStack #1 4333.jpg	4333	#4333	None	LM	75	TRUE	TRUE	TRUE	TRUE	TRUE
76	Local Z Projection of VivaStack #1 4347.jpg	4347	#4347	None	LM	76	TRUE	TRUE	TRUE	TRUE	TRUE
77	Local Z Projection of VivaStack #1 4353.jpg	4353	#4353	None	LM	77	TRUE	TRUE	TRUE	TRUE	TRUE
78	Local Z Projection of VivaStack #1 4532.jpg	4532	#4532	None	LM	78	TRUE	TRUE	TRUE	TRUE	TRUE
79	Local Z Projection of VivaStack #1 4542.jpg	4542	#4542	None	LM	79	TRUE	TRUE	TRUE	TRUE	TRUE
80	Local Z Projection of VivaStack #1 4543.jpg	4543	#4543	None	LM	80	TRUE	TRUE	TRUE	TRUE	TRUE
81	Local Z Projection of VivaStack #1 4545.jpg	4545	#4545	None	LM	81	TRUE	TRUE	TRUE	TRUE	TRUE
82	Local Z Projection of VivaStack #1 4569.jpg	4569	#4569	None	LM	82	TRUE	TRUE	TRUE	TRUE	TRUE
86	Local Z Projection of VivaStack #1_4612.jpg3	4612	#4612	Both	AMH	86	TRUE	TRUE	TRUE	FALSE	FALSE
85	Local Z Projection of VivaStack #1_4612.jpg2	4612	#4612	Horizental	AMH	85	FALSE	FALSE	FALSE	FALSE	FALSE
83	Local Z Projection of VivaStack #1_4612.jpg	4612	#4612	None	AMH	83	FALSE	FALSE	FALSE	FALSE	FALSE
84	Local Z Projection of VivaStack #1_4612.jpg1	4612	#4612	Vertical	AMH	84	FALSE	FALSE	FALSE	FALSE	FALSE
87	Local Z Projection of VivaStack #1 4676.jpg	4676	#4676	None	LM	87	TRUE	TRUE	TRUE	TRUE	TRUE
88	Local Z Projection of VivaStack #1 4704.jpg	4704	#4704	None	LM	88	TRUE	TRUE	TRUE	TRUE	TRUE
89	Local Z Projection of VivaStack #2_4718.jpg3	4718	#4718	Both	AMH	89	TRUE	FALSE	TRUE	FALSE	FALSE
93	Local Z Projection of VivaStack #1_4718.jpg3	4718	#4718	Both	AMH	93	TRUE	TRUE	TRUE	FALSE	FALSE
92	Local Z Projection of VivaStack #1_4718.jpg2	4718	#4718	Horizental	AMH	92	TRUE	TRUE	FALSE	FALSE	FALSE
96	Local Z Projection of VivaStack #2_4718.jpg2	4718	#4718	Horizental	AMH	96	TRUE	TRUE	TRUE	TRUE	TRUE
90	Local Z Projection of VivaStack #1_4718.jpg	4718	#4718	None	AMH	90	FALSE	FALSE	FALSE	FALSE	FALSE
94	Local Z Projection of VivaStack #2_4718.jpg	4718	#4718	None	AMH	94	FALSE	FALSE	FALSE	FALSE	FALSE
91	Local Z Projection of VivaStack #1_4718.jpg1	4718	#4718	Vertical	AMH	91	FALSE	FALSE	FALSE	FALSE	FALSE
95	Local Z Projection of VivaStack #2_4718.jpg1	4718	#4718	Vertical	AMH	95	TRUE	TRUE	TRUE	TRUE	TRUE
97	Local Z Projection of VivaStack #1 4720.jpg	4720	#4720	None	LM	97	TRUE	TRUE	TRUE	TRUE	TRUE
98	Local Z Projection of VivaStack #1 4721 cap.jpg	4721_cap	#4721	None	LM	98	FALSE	TRUE	TRUE	TRUE	TRUE
99	Local Z Projection of VivaStack #1 4721 pig.jpg	4721_pig	#4721	None	LM	99	TRUE	TRUE	TRUE	TRUE	TRUE
100	Local Z Projection of VivaStack #1 4721.jpg	4721	#4721	None	LM	100	TRUE	TRUE	TRUE	TRUE	TRUE
101	Local Z Projection of VivaStack #1 4721 ant.jpg	4721_ant	#4721	None	LM	101	TRUE	TRUE	TRUE	TRUE	TRUE
102	Local Z Projection of VivaStack #1 4724.jpg	4724	#4724	None	LM	102	TRUE	TRUE	TRUE	TRUE	TRUE
103	Local Z Projection of VivaStack #1 4724 6oc.jpg	4724_6oc	#4724	None	LM	103	TRUE	TRUE	TRUE	TRUE	TRUE
104	Local Z Projection of VivaStack #1 4724 11oc.jpg	4724_11oc	#4724	None	LM	104	FALSE	TRUE	TRUE	TRUE	TRUE
105	Local Z Projection of VivaStack #1 4764.jpg	4764	#4764	None	LM	105	TRUE	TRUE	TRUE	TRUE	TRUE
106	Local Z Projection of VivaStack #1 4766 12oc.jpg	4766_12oc	#4766	None	LM	106	TRUE	TRUE	TRUE	TRUE	TRUE
107	Local Z Projection of VivaStack #1 4766 3oc.jpg	4766_3oc	#4766	None	LM	107	TRUE	TRUE	TRUE	TRUE	TRUE
108	Local Z Projection of VivaStack #1 4766L.jpg	4766L	#4766	None	LM	108	TRUE	TRUE	TRUE	TRUE	TRUE
109	Local Z Projection of VivaStack #1 4766R.jpg	4766R	#4766	None	LM	109	TRUE	TRUE	TRUE	TRUE	TRUE
110	Local Z Projection of VivaStack #1 4778.jpg	4778	#4778	None	LM	110	TRUE	TRUE	TRUE	TRUE	TRUE
111	Local Z Projection of VivaStack #1 4779.jpg	4779	#4779	None	LM	111	TRUE	TRUE	TRUE	TRUE	TRUE
112	Local Z Projection of VivaStack #1 4842.jpg	4842	#4842	None	LM	112	FALSE	TRUE	TRUE	TRUE	TRUE
113	Local Z Projection of VivaStack #1 4848.jpg	4848	#4848	None	LM	113	TRUE	TRUE	TRUE	TRUE	TRUE
114	Local Z Projection of VivaStack #1 4871 3oc.jpg	4871_3oc	#4871	None	LM	114	TRUE	FALSE	TRUE	TRUE	TRUE
115	Local Z Projection of VivaStack #1 4882.jpg	4882	#4882	None	LM	115	TRUE	TRUE	TRUE	TRUE	TRUE
			#1344
			#1511
			#1579
			#1685
			#1693
			#1843
			#1980
			#2008
			#2052
			#2075
			#2077
			#2517
			#2574
			#2643
			#2971
			#4134
			#4146
			#4150
			#4151
			#4154
			#4196
			#4207
			#4235
			#4262
			#4283
			#4288
			#4290
			#4291
			#4295
			#4296
			#4311
			#4315
			#4332
			#4333
			#4347
			#4353
			#4532
			#4542
			#4543
			#4545
			#4569
			#4612
			#4676
			#4704
			#4718
			#4720
			#4721
			#4724
			#4764
			#4766
			#4778
			#4779
			#4842
			#4848
			#4871
			#4882
